# Supplementary material for: ﻿A remarkable new genus of Thripinae (Thysanoptera, Thripidae) without anteocellar setae from India
Source: Zookeys. 2023 Jan 19;1141:65–73. doi: 10.3897/zookeys.1141.96170 (PMC10208362; doi:10.3897/zookeys.1141.96170)
Supplement: XML Treatment for Nandithrips pouzolziae [file zookeys.1141.96170-treatment2.xml]

<!DOCTYPE tp:taxon-treatment
  PUBLIC "-//TaxonX//DTD Taxonomic Treatment Publishing DTD v0 20100105//EN" "tax-treatment-NSO.dtd">
<tp:taxon-treatment xmlns:tp="http://www.plazi.org/taxpub"><tp:treatment-meta><kwd-group><label>Taxon classification</label><kwd>
              <named-content content-type="kingdom">Animalia</named-content>
            </kwd><kwd>
              <named-content content-type="order">Thysanoptera</named-content>
            </kwd><kwd>
              <named-content content-type="family">Thripidae</named-content>
            </kwd></kwd-group><mixed-citation publication-type="journal"><person-group><name><surname>Rachana</surname><given-names>Remani Rajan</given-names></name><name><surname>Amarendra</surname><given-names>Bellapu</given-names></name><name><surname>Gracy</surname><given-names>Ramasamy Gandhi</given-names></name><name><surname>Nagarjuna Reddy</surname><given-names>Katasani Venkata</given-names></name></person-group><article-title>﻿A remarkable new genus of <tp:taxon-name><tp:taxon-name-part taxon-name-part-type="subfamily">Thripinae</tp:taxon-name-part></tp:taxon-name> (<tp:taxon-name><tp:taxon-name-part taxon-name-part-type="order">Thysanoptera</tp:taxon-name-part></tp:taxon-name>, <tp:taxon-name><tp:taxon-name-part taxon-name-part-type="family">Thripidae</tp:taxon-name-part></tp:taxon-name>) without anteocellar setae from India</article-title><source>Zookeys</source><day>19</day><month>01</month><year>2023</year><volume>1141</volume><fpage>65</fpage><lpage>73</lpage><pub-id pub-id-type="doi">10.3897/zookeys.1141.96170</pub-id></mixed-citation></tp:treatment-meta><tp:nomenclature><label>﻿</label><tp:taxon-name>
            <object-id xmlns:xlink="http://www.w3.org/1999/xlink" content-type="arpha" xlink:type="simple">C02D3B23-EDAF-5073-9C6B-D018E37F3914</object-id>
            <tp:taxon-name-part taxon-name-part-type="genus" reg="Nandithrips">Nandithrips</tp:taxon-name-part>
            <tp:taxon-name-part taxon-name-part-type="species" reg="pouzolziae">pouzolziae</tp:taxon-name-part>
            <object-id xmlns:xlink="http://www.w3.org/1999/xlink" content-type="zoobank" xlink:type="simple">https://zoobank.org/D2708492-9BDC-479A-885E-A39BE4F1E9F6</object-id>
          </tp:taxon-name><tp:taxon-status xmlns:xlink="http://www.w3.org/1999/xlink" xlink:type="simple">sp. nov.</tp:taxon-status></tp:nomenclature><tp:treatment-sec sec-type="type material" id="SECID0ETJAE"><title>Type material.</title><p><bold><italic>Holotype</italic></bold> female, Nandi hills (<named-content xmlns:xlink="http://www.w3.org/1999/xlink" content-type="dwc:verbatimCoordinates" xlink:type="simple"><named-content content-type="geo-json" specific-use="{&#34;type&#34;:&#34;Point&#34;,&#34;coordinates&#34;:[77.680000,13.370000]}" id="NCID0EBKAE" xlink:type="simple">13.37°N, 77.68°E</named-content></named-content>), Bengaluru, Karnataka, India, in the flowers of <tp:taxon-name><tp:taxon-name-part taxon-name-part-type="genus" reg="Pouzolzia">Pouzolzia</tp:taxon-name-part><tp:taxon-name-part taxon-name-part-type="species" reg="petandra">petandra</tp:taxon-name-part><tp:taxon-name-part taxon-name-part-type="infraspecific-rank">subsp.</tp:taxon-name-part><tp:taxon-name-part taxon-name-part-type="subspecies" reg="wightii">wightii</tp:taxon-name-part></tp:taxon-name> (Fig. <xref ref-type="fig" rid="F1">1</xref>), 16 September 2022, Amarendra B. (ICAR/NBAIR/THYS/16092022). <bold><italic>Paratypes</italic></bold> 58 females, 22 males with same data as holotype.</p></tp:treatment-sec><tp:treatment-sec sec-type="description" id="SECID0E5KAE"><title>Description.</title><p><bold>Female macroptera (Fig. <xref ref-type="fig" rid="F2">2</xref>).</bold> With the character states given in the generic diagnosis above. Body golden-yellow except head, metanotum and clavus brown; antennal segments I–IV pale yellow, V yellow basally and shaded brown apically, VI brown with base slightly pale, VII and VIII brown (Fig. <xref ref-type="fig" rid="F2">5</xref>); fore wing slightly dusky except pale base and apex (Fig. <xref ref-type="fig" rid="F2">8</xref>); all legs yellow; prominent body setae pale to brown. Head wider than long; ocellar setae pair III situated at the tangent between the fore and hind ocelli. Postocular setae six pairs, pairs I and III subequal and the longest, pair V situated far from pair IV (Fig. <xref ref-type="fig" rid="F2">6</xref>). Antennal segment II without microtrichial rows, III–VI with microtrichial rows, III–IV with apical neck, III–V with pedicel (Fig. <xref ref-type="fig" rid="F2">5</xref>). Pronotum weakly sculptured with transverse striae (Fig. <xref ref-type="fig" rid="F2">4</xref>). Mesonotum sculptured with transverse anastomosing striae; campaniform sensilla present anteromedially. Metanotum with irregular transverse lines anteriorly, irregular reticulate sculpture medially, longitudinal striations laterally; campaniform sensilla present (Fig. <xref ref-type="fig" rid="F2">7</xref>). Abdominal tergite I transversely striate; II–VIII with a few striations laterally. Abdominal sternites without discal setae.</p><fig id="F1" position="float" orientation="portrait"><object-id xmlns:xlink="http://www.w3.org/1999/xlink" content-type="doi" xlink:type="simple">10.3897/zookeys.1141.96170.figure1</object-id><object-id xmlns:xlink="http://www.w3.org/1999/xlink" content-type="arpha" xlink:type="simple">4A51F59E-9B6B-5A61-9E74-37EF7146B1D8</object-id><label>Figure 1.</label><caption><p><tp:taxon-name><tp:taxon-name-part taxon-name-part-type="genus" reg="Pouzolzia">Pouzolzia</tp:taxon-name-part><tp:taxon-name-part taxon-name-part-type="species" reg="petandra">petandra</tp:taxon-name-part><tp:taxon-name-part taxon-name-part-type="infraspecific-rank">subsp.</tp:taxon-name-part><tp:taxon-name-part taxon-name-part-type="subspecies" reg="wightii">wightii</tp:taxon-name-part></tp:taxon-name>.</p></caption><graphic xmlns:xlink="http://www.w3.org/1999/xlink" xlink:href="zookeys-1141-065_article-96170__-g001.jpg" position="float" orientation="portrait" xlink:type="simple" id="oo_797398.jpg"><uri content-type="original_file" xlink:type="simple">https://binary.pensoft.net/fig/797398</uri></graphic></fig><p>Measurements (holotype female in microns). Body length 1200. Head, length 90; width across eyes 115; ocellar setae III 18; postocular setae I 23. Pronotum length 100; width 143; outer posteroangular setae 38; inner posteroangular setae 58. Fore wing length 520. Antennal segments III–VIII length 40, 35, 33, 38, 5, 8.</p><p><bold>Male macroptera (Fig. <xref ref-type="fig" rid="F2">3</xref>).</bold> General structure as in female but smaller. Abdominal tergite IX with S1 and S2 setae subequal in length, S2 setae positioned anterior to S1 setae (Fig. <xref ref-type="fig" rid="F3">10</xref>); sternites II and V–VII each with a circular or oval pore plate medially (Fig. <xref ref-type="fig" rid="F3">11</xref>).</p><p>Measurements (paratype male in microns). Body length 850. Head, length 70; width across eyes 100; ocellar setae III 13. Pronotum, length 88; width 125; outer posteroangular setae 33; inner posteroangular setae 40. Fore wing length 450. Antennal segments III–VIII length 38, 35, 28, 35, 5, 8.</p></tp:treatment-sec><tp:treatment-sec sec-type="etymology" id="SECID0EUNAE"><title>Etymology.</title><p>In reference to the host plant of this species.</p></tp:treatment-sec><tp:treatment-sec sec-type="description" id="SECID0EZNAE"><title>Molecular characterization.</title><p>A partial mtCOI gene of <italic><tp:taxon-name><tp:taxon-name-part taxon-name-part-type="genus" reg="Nandithrips">N.</tp:taxon-name-part><tp:taxon-name-part taxon-name-part-type="species" reg="pouzolziae">pouzolziae</tp:taxon-name-part></tp:taxon-name></italic> was sequenced and the annotated gene sequence was deposited in the National Centre for Biotechnology Information (NCBI) database, accession number <ext-link xmlns:xlink="http://www.w3.org/1999/xlink" ext-link-type="gen" xlink:href="OP714094" xlink:type="simple">OP714094</ext-link>.</p><fig id="F2" position="float" orientation="portrait"><object-id xmlns:xlink="http://www.w3.org/1999/xlink" content-type="doi" xlink:type="simple">10.3897/zookeys.1141.96170.figures2-8</object-id><object-id xmlns:xlink="http://www.w3.org/1999/xlink" content-type="arpha" xlink:type="simple">F3AE55D5-6A31-54AE-9956-C733E7161198</object-id><label>Figures 2–8.</label><caption><p><italic><tp:taxon-name><tp:taxon-name-part taxon-name-part-type="genus" reg="Nandithrips">Nandithrips</tp:taxon-name-part><tp:taxon-name-part taxon-name-part-type="species" reg="pouzolziae">pouzolziae</tp:taxon-name-part></tp:taxon-name></italic> sp. nov. <bold>2</bold> female <bold>3</bold> male <bold>4</bold> prothorax <bold>5</bold> antenna <bold>6</bold> head <bold>7</bold> pterothorax <bold>8</bold> fore wing.</p></caption><graphic xmlns:xlink="http://www.w3.org/1999/xlink" xlink:href="zookeys-1141-065_article-96170__-g002.jpg" position="float" orientation="portrait" xlink:type="simple" id="oo_797399.jpg"><uri content-type="original_file" xlink:type="simple">https://binary.pensoft.net/fig/797399</uri></graphic></fig><fig id="F3" position="float" orientation="portrait"><object-id xmlns:xlink="http://www.w3.org/1999/xlink" content-type="doi" xlink:type="simple">10.3897/zookeys.1141.96170.figures9-13</object-id><object-id xmlns:xlink="http://www.w3.org/1999/xlink" content-type="arpha" xlink:type="simple">CF7CEEB7-788C-54E6-8033-EC9BA416499A</object-id><label>Figures 9–13.</label><caption><p><italic><tp:taxon-name><tp:taxon-name-part taxon-name-part-type="genus" reg="Nandithrips">Nandithrips</tp:taxon-name-part><tp:taxon-name-part taxon-name-part-type="species" reg="pouzolziae">pouzolziae</tp:taxon-name-part></tp:taxon-name></italic> sp. nov. <bold>9</bold> female abdominal tergites IX–X <bold>10</bold> male abdominal tergites IX–X <bold>11</bold> pore plate on abdominal sternites II and V–VII <bold>12</bold> abdominal tergite VIII <bold>13</bold> abdominal sternite VII.</p></caption><graphic xmlns:xlink="http://www.w3.org/1999/xlink" xlink:href="zookeys-1141-065_article-96170__-g003.jpg" position="float" orientation="portrait" xlink:type="simple" id="oo_797400.jpg"><uri content-type="original_file" xlink:type="simple">https://binary.pensoft.net/fig/797400</uri></graphic></fig></tp:treatment-sec></tp:taxon-treatment>
